# Supplementary material for: Microwave-Assisted Dendropanax morbifera Extract for Cosmetic Applications
Source: Antioxidants (Basel). 2022 May 19;11(5):998. doi: 10.3390/antiox11050998 (PMC9137482; doi:10.3390/antiox11050998)
Supplement: Supplementary file 1 [file antioxidants-11-00998-s001.zip]

Archive with 1 entries (1 files):
- antioxidants-1719869-supplementary.pdf
